# Supplementary material for: PvPR10-3 Expression Confers Salt Stress Tolerance in Arabidopsis and Interferes with Jasmonic Acid and ABA Signaling
Source: Plants (Basel). 2025 Oct 7;14(19):3092. doi: 10.3390/plants14193092 (PMC12526191; doi:10.3390/plants14193092)
Supplement: Supplementary file 1 [file plants-14-03092-s001.zip]

Archive with 1 entries (1 files):
- plants-3880511-supplementary.pdf
